# Supplementary material for: COVID-19 and HIV: Clinical Outcomes among Hospitalized Patients in the United States
Source: Biomedicines. 2023 Jul 5;11(7):1904. doi: 10.3390/biomedicines11071904 (PMC10377261; doi:10.3390/biomedicines11071904)
Supplement: Supplementary file 1 [file biomedicines-11-01904-s001.zip]

Archive with 1 entries (1 files):
- biomedicines-2457838-supplementary.pdf
